# Supplementary material for: Analysis of the Transcriptional Program of Developing Induced Regulatory T Cells
Source: PLoS One. 2011 Feb 9;6(2):e16913. doi: 10.1371/journal.pone.0016913 (PMC3036712; doi:10.1371/journal.pone.0016913)
Supplement: Table S1 — (XLS) [file pone.0016913.s006.xls]

## Sheet: Day 3
Treg-regulated transcript List								Teff-regulated transcript List
Pathway	N* Total	N on the Chip	N in List	N Down	N Up	pValue		Pathway	N Total	N on the Chip	N in List	N Down	N Up	pValue
AndrogenReceptor	98	91	10	0	10	0.0153227		AndrogenReceptor	98	91	11	1	10	0.000503735
Calcineurin-regulated NFAT-dependent transcription in lymphocytes	61	36	9	0	9	4.44197e-05		Calcineurin-regulated NFAT-dependent transcription in lymphocytes	61	36	8	0	8	3.41568e-05
cdc25 and chk1 regulatory pathway in response to dna damage	8	7	2	0	2	0.0452952		cdc25 and chk1 regulatory pathway in response to dna damage	8	7	3	0	3	0.00161084
cell cycle: g1/s check point	24	18	7	0	7	0.000125614		cell cycle: g1/s check point	24	18	8	0	8	1.34971e-06
cyclin e destruction pathway	9	5	4	0	4	3.11732e-05		cyclin e destruction pathway	9	5	3	0	3	0.000486809
cyclins and cell cycle regulation	26	15	7	0	7	3.47393e-05		cyclins and cell cycle regulation	26	15	6	0	6	0.000106855
E2F transcription factor network	107	62	17	1	16	6.77197e-09		E2F transcription factor network	107	62	15	1	14	5.61767e-09
gata3 participate in activating the th2 cytokine genes expression	16	11	4	0	4	0.00162032		gata3 participate in activating the th2 cytokine genes expression	16	11	3	0	3	0.00679728
IL2 signaling events mediated by STAT5	21	16	5	0	5	0.000894499		IL2 signaling events mediated by STAT5	21	16	4	0	4	0.00242891
influence of ras and rho proteins on g1 to s transition	32	24	6	0	6	0.0075109		influence of ras and rho proteins on g1 to s transition	32	24	5	0	5	0.0129667
M Phase	11	6	2	0	2	0.0335635		M Phase	11	6	3	0	3	0.000947424
p38 MAPK signaling pathway	264	134	15	3	12	0.00427474		p38 MAPK signaling pathway	264	134	12	2	10	0.00548209
rb tumor suppressor/checkpoint signaling in response to dna damage	15	13	5	0	5	0.000299212		rb tumor suppressor/checkpoint signaling in response to dna damage	15	13	4	0	4	0.00104304
regulation of p27 phosphorylation during cell cycle progression	12	8	5	0	5	0.00020104		regulation of p27 phosphorylation during cell cycle progression	12	8	4	0	4	0.00161084
Regulation of p38-alpha and p38-beta	229	118	15	3	12	0.0011695		Regulation of p38-alpha and p38-beta	229	118	12	2	10	0.00185893
role of brca1 brca2 and atr in cancer susceptibility	15	9	4	0	4	0.00107397		role of brca1 brca2 and atr in cancer susceptibility	15	9	3	0	3	0.00508297
TNF alpha/NF-kB	214	179	22	5	17	0.000261962		TNF alpha/NF-kB	214	179	15	2	13	0.00685003
apoptotic signaling in response to dna damage	17	12	3	0	3	0.0201285		Activation of NOXA and translocation to mitochondria	1	1	1	0	1	0.0372732
ATM mediated phosphorylation of repair proteins	7	5	2	0	2	0.0231453		atm signaling pathway	17	13	3	0	3	0.0111375
ATM mediated response to DNA double-strand break	9	5	2	0	2	0.0231453		cell cycle: g2/m checkpoint	24	19	3	0	3	0.0319936
BCR	148	129	17	3	14	0.000201874		ceramide signaling pathway	35	28	4	1	3	0.0192284
FoxO family signaling	54	27	6	3	3	0.00196483		Displacement of DNA glycosylase by APE1	18	9	2	0	2	0.0419587
hiv-1 nef: negative effector of fas and tnf	36	27	4	0	4	0.0400212		estrogen responsive protein efp controls cell cycle and breast tumors growth	9	6	2	2	0	0.0188358
HIV-1 Nef: Negative effector of Fas and TNF-alpha	38	25	4	0	4	0.0352269		FOXM1 transcription factor network	53	34	7	0	7	0.000176428
ID	30	27	5	2	3	0.0451676		hypoxia and p53 in the cardiovascular system	27	16	3	1	2	0.0200751
IL27-mediated signaling events	35	18	4	2	2	0.0112581		il 2 signaling pathway	12	6	2	0	2	0.0188358
IL4-mediated signaling events	85	52	6	1	5	0.039345		il 3 signaling pathway	13	7	2	0	2	0.0257253
p53 signaling pathway	14	11	3	1	2	0.0156763		il12 and stat4 dependent signaling pathway in th1 development	13	10	2	0	2	0.0419587
regulation of cell cycle progression by plk3	15	11	3	0	3	0.0156763		il-2 receptor beta chain in t cell activation	42	31	6	0	6	0.00122537
RNA Polymerase I Transcription Initiation	20	11	3	0	3	0.025312		Inactivation of APC/C via direct inhibition of the APC/C complex	7	5	2	0	2	0.012873
TCR	140	117	15	6	9	0.000740347		Inhibition of the proteolytic activity of APC/C required for the onset of anaphase by mitotic spindle checkpoint components	8	5	2	0	2	0.012873
TNF signaling	12	7	2	1	1	0.0452952		Mitotic Spindle Checkpoint	11	6	2	0	2	0.0188358
tnf/stress related signaling	20	16	3	0	3	0.0441136		Mitotic Telophase /Cytokinesis	4	4	3	0	3	0.000200282
west nile virus	11	9	3	0	3	0.00860825		pelp1 modulation of estrogen receptor activity	11	6	2	2	0	0.0188358
								Polo-like kinase mediated events	4	4	2	0	2	0.00791436
								the 41bb-dependent immune response	13	9	3	0	3	0.00365868
								Unwinding of DNA	8	4	3	0	3	0.000200449
*N - number of transcripts

## Sheet: Day 5
Treg-regulated transcript List								Teff-regulated transcript List
Pathway	N* Total	N on the Chip	N in List	N Down	N Up	pValue		Pathway	N Total	N on the Chip	N in List	N Down	N Up	pValue
Calcineurin-regulated NFAT-dependent transcription in lymphocytes	61	36	6	2	4	0.0302065		Calcineurin-regulated NFAT-dependent transcription in lymphocytes	61	36	10	2	8	0.000253669
cell cycle: g1/s check point	24	18	6	0	6	0.00466034		cell cycle: g1/s check point	24	18	9	1	8	1.79367e-05
cyclin e destruction pathway	9	5	2	0	2	0.0409687		cyclin e destruction pathway	9	5	3	0	3	0.00427165
cyclins and cell cycle regulation	26	15	5	0	5	0.0126811		cyclins and cell cycle regulation	26	15	6	0	6	0.00323867
E2F transcription factor network	107	62	17	3	14	5.66441e-07		E2F transcription factor network	107	62	20	4	16	2.52001e-08
M Phase	11	6	3	0	3	0.00553475		M Phase	11	6	3	0	3	0.00807252
Mitotic Telophase /Cytokinesis	4	4	2	0	2	0.0257433		Mitotic Telophase /Cytokinesis	4	4	3	0	3	0.00181476
regulation of cell cycle progression by plk3	15	11	3	0	3	0.0351256		regulation of cell cycle progression by plk3	15	11	3	0	3	0.0493757
role of brca1 brca2 and atr in cancer susceptibility	15	9	3	0	3	0.0269833		role of brca1 brca2 and atr in cancer susceptibility	15	9	4	0	4	0.00541457
TNF alpha/NF-kB	214	179	22	8	14	0.0201876		TNF alpha/NF-kB	214	179	26	10	16	0.00316319
Unwinding of DNA	8	4	2	0	2	0.0258072		Unwinding of DNA	8	4	4	0	4	3.79057e-05
ATM mediated phosphorylation of repair proteins	7	5	2	0	2	0.0410678		AndrogenReceptor	98	91	13	6	7	0.0229785
ATM mediated response to DNA double-strand break	9	5	2	0	2	0.0410678		caspase cascade in apoptosis	22	13	4	2	2	0.0151831
FoxO family signaling	54	27	5	3	2	0.034621		cdc25 and chk1 regulatory pathway in response to dna damage	8	7	4	1	3	0.0010884
IL6-mediated signaling events	61	34	7	6	1	0.0102236		cell cycle: g2/m checkpoint	24	19	5	2	3	0.0135405
induction of apoptosis through dr3 and dr4/5 death receptors	21	12	3	1	2	0.0445005		Coregulation of Androgen receptor activity	82	60	9	6	3	0.0393462
Mitotic Metaphase/Anaphase Transition	4	2	2	0	2	0.00470987		FOXM1 transcription factor network	53	34	6	0	6	0.040978
PLK2 and PLK4 events	2	2	2	1	1	0.00470987		gata3 participate in activating the th2 cytokine genes expression	16	11	3	1	2	0.0495217
TGFBR	200	133	15	8	7	0.0350051		hypoxia and p53 in the cardiovascular system	27	16	5	2	3	0.0061926
								il-2 receptor beta chain in t cell activation	42	31	7	0	7	0.0126754
								IL2 signaling events mediated by STAT5	21	16	4	1	3	0.0320236
								influence of ras and rho proteins on g1 to s transition	32	24	6	0	6	0.0421047
								p38 MAPK signaling pathway	264	134	19	9	10	0.0115575
								Polo-like kinase mediated events	4	4	2	0	2	0.033172
								rb tumor suppressor/checkpoint signaling in response to dna damage	15	13	5	1	4	0.00222451
								regulation of p27 phosphorylation during cell cycle progression	12	8	4	0	4	0.013264
								Regulation of p38-alpha and p38-beta	229	118	18	8	10	0.00629769
								tumor suppressor arf inhibits ribosomal biogenesis	27	16	4	1	3	0.0320236
								west nile virus	11	9	3	1	2	0.0282722
*N - number of transcripts

## Sheet: Day 7
Treg-regulated transcript List								Teff-regulated transcript List
Pathway	N* Total	N on the Chip	N in List	N Down	N Up	pValue		Pathway	N Total	N on the Chip	N in List	N Down	N Up	pValue
atm signaling pathway	17	13	3	0	3	0.00604077		atm signaling pathway	17	13	4	0	4	0.000978557
cdc25 and chk1 regulatory pathway in response to dna damage	8	7	2	0	2	0.0168964		cdc25 and chk1 regulatory pathway in response to dna damage	8	7	3	0	3	0.00153327
cell cycle: g1/s check point	24	18	5	0	5	0.000106374		cell cycle: g1/s check point	24	18	5	0	5	0.000278045
cyclin e destruction pathway	9	5	2	0	2	0.00837141		cyclin e destruction pathway	9	5	2	0	2	0.01245
cyclins and cell cycle regulation	26	15	4	0	4	0.000617348		cyclins and cell cycle regulation	26	15	5	0	5	9.85612e-05
E2F transcription factor network	107	62	9	0	9	8.61808e-05		E2F transcription factor network	107	62	14	0	14	3.80881e-08
induction of apoptosis through dr3 and dr4/5 death receptors	21	12	2	0	2	0.0481333		induction of apoptosis through dr3 and dr4/5 death receptors	21	12	3	1	2	0.00840385
regulation of cell cycle progression by plk3	15	11	2	0	2	0.0409029		regulation of cell cycle progression by plk3	15	11	3	0	3	0.00647728
regulation of p27 phosphorylation during cell cycle progression	12	8	2	0	2	0.0168964		regulation of p27 phosphorylation during cell cycle progression	12	8	2	0	2	0.0249013
role of brca1 brca2 and atr in cancer susceptibility	15	9	3	0	3	0.0027114		role of brca1 brca2 and atr in cancer susceptibility	15	9	5	0	5	1.40379e-05
Unwinding of DNA	8	4	2	0	2	0.00512664		Unwinding of DNA	8	4	3	0	3	0.000190521
ATM mediated phosphorylation of repair proteins	7	5	2	0	2	0.00837596		Activation of NOXA and translocation to mitochondria	1	1	1	0	1	0.0366426
ATM mediated response to DNA double-strand break	9	5	2	0	2	0.00837596		AndrogenReceptor	98	91	7	0	7	0.046959
BCR	148	129	8	4	4	0.0350728		Calcineurin-regulated NFAT-dependent transcription in lymphocytes	61	36	7	0	7	0.000234539
FoxO family signaling	54	27	3	2	1	0.045492		cell cycle: g2/m checkpoint	24	19	6	1	5	4.2451e-05
IL4	56	48	5	3	2	0.0126755		estrogen responsive protein efp controls cell cycle and breast tumors growth	9	6	2	2	0	0.0182344
IL6	66	50	5	4	1	0.0162875		FOXM1 transcription factor network	53	34	7	0	7	0.000158763
IL6-mediated signaling events	61	34	4	3	1	0.0217107		Inactivation of APC/C via direct inhibition of the APC/C complex	7	5	2	0	2	0.0124567
PLK2 and PLK4 events	2	2	2	1	1	0.000888789		Inhibition of the proteolytic activity of APC/C required for the onset of anaphase by mitotic spindle checkpoint components	8	5	2	0	2	0.0124567
protein kinase a at the centrosome	12	7	2	0	2	0.0168964		M Phase	11	6	4	0	4	2.5239e-05
TGFBR	200	133	9	4	5	0.0166726		Mitotic Metaphase/Anaphase Transition	4	2	2	0	2	0.00134021
								Mitotic Spindle Checkpoint	11	6	2	0	2	0.0182344
								Mitotic Telophase /Cytokinesis	4	4	3	0	3	0.000190362
								PLK3 signaling events	6	6	3	0	3	0.000900634
								Polo-like kinase mediated events	4	4	3	0	3	0.000190362
								rb tumor suppressor/checkpoint signaling in response to dna damage	15	13	3	0	3	0.0106314
								TCR	140	117	9	4	5	0.0266551
*N - number of transcripts

## Sheet: Day 10
Treg-regulated transcript List								Teff-regulated transcript List
Pathway	N* Total	N on the Chip	N in List	N Down	N Up	pValue		Pathway	N Total	N on the Chip	N in List	N Down	N Up	pValue
atm signaling pathway	17	13	2	0	2	0.0136362		atm signaling pathway	17	13	3	0	3	0.0117751
TCR	140	117	5	2	3	0.0231718		TCR	140	117	9	3	6	0.0327944
AndrogenReceptor	98	91	4	0	4	0.037058		ATM mediated phosphorylation of repair proteins	7	5	2	0	2	0.0133903
BCR	148	129	6	3	3	0.00842618		ATM mediated response to DNA double-strand break	9	5	2	0	2	0.0133903
HIV-1 Nef: Negative effector of Fas and TNF-alpha	38	25	3	1	2	0.00489781		Calcineurin-regulated NFAT-dependent transcription in lymphocytes	61	36	9	0	9	4.55041e-06
PLK2 and PLK4 events	2	2	1	0	1	0.0276914		cd40l signaling pathway	10	7	2	1	1	0.0267174
TNF alpha/NF-kB	214	179	9	3	6	0.00351856		cdc25 and chk1 regulatory pathway in response to dna damage	8	7	3	0	3	0.00170898
Transport of connexins along the secretory pathway	1	1	1	0	1	0.0139424		cell cycle: g1/s check point	24	18	6	0	6	2.55009e-05
								cell cycle: g2/m checkpoint	24	19	4	1	3	0.00509115
								cyclin e destruction pathway	9	5	3	0	3	0.00051708
								cyclins and cell cycle regulation	26	15	6	0	6	6.82344e-06
								E2F transcription factor network	107	62	16	0	16	8.14467e-10
								estrogen responsive protein efp controls cell cycle and breast tumors growth	9	6	2	2	0	0.0195826
								FOXM1 transcription factor network	53	34	6	0	6	0.00135947
								il12 and stat4 dependent signaling pathway in th1 development	13	10	2	0	2	0.0435556
								IL2	72	58	6	3	3	0.0207336
								il-2 receptor beta chain in t cell activation	42	31	5	1	4	0.00769577
								IL2 signaling events mediated by STAT5	21	16	4	0	4	0.00261698
								IL6-mediated signaling events	61	34	4	2	2	0.0467226
								Inactivation of APC/C via direct inhibition of the APC/C complex	7	5	2	0	2	0.0133903
								Inhibition of the proteolytic activity of APC/C required for the onset of anaphase by mitotic spindle checkpoint components	8	5	2	0	2	0.0133903
								M Phase	11	6	2	0	2	0.0195826
								Mitotic Spindle Checkpoint	11	6	2	0	2	0.0195826
								p38 MAPK signaling pathway	264	134	12	1	11	0.00642218
								PLK3 signaling events	6	6	2	0	2	0.0195722
								Polo-like kinase mediated events	4	4	2	0	2	0.00823669
								rb tumor suppressor/checkpoint signaling in response to dna damage	15	13	4	0	4	0.00112588
								regulation of p27 phosphorylation during cell cycle progression	12	8	3	0	3	0.00170898
								Regulation of p38-alpha and p38-beta	229	118	12	1	11	0.00220324
								role of brca1 brca2 and atr in cancer susceptibility	15	9	4	0	4	0.000362652
								Unwinding of DNA	8	4	3	0	3	0.000213039
*N - number of transcripts
